# Supplementary material for: The Impact of Nitrile-Specifier Proteins on Indolic Carbinol and Nitrile Formation in Homogenates of Arabidopsis thaliana
Source: Molecules. 2022 Nov 19;27(22):8042. doi: 10.3390/molecules27228042 (PMC9696369; doi:10.3390/molecules27228042)
Supplement: Supplementary file 1 [file molecules-27-08042-s001.zip]

Archive with 1 entries (1 files):
- molecules-1982285-supplementary.pdf
